# Supplementary material for: Ecotoxicity of Heteroaggregates of Polystyrene Nanospheres in Chironomidae and Amphibian
Source: Nanomaterials (Basel). 2022 Aug 8;12(15):2730. doi: 10.3390/nano12152730 (PMC9370236; doi:10.3390/nano12152730)
Supplement: Supplementary file 1 [file nanomaterials-12-02730-s001.zip]

Archive with 1 entries (1 files):
- nanomaterials-1794464-supplementary.pdf
